# Supplementary material for: Lupus Nephritis During the COVID-19 Pandemic: Challenges and Implications Before, During, and After
Source: Biomedicines. 2025 Dec 4;13(12):2984. doi: 10.3390/biomedicines13122984 (PMC12731086; doi:10.3390/biomedicines13122984)
Supplement: Supplementary file 1 [file biomedicines-13-02984-s001.zip]

Archive with 1 entries (1 files):
- biomedicines-3952952-supplementary.pdf
